# Supplementary material for: Immunomodulatory Properties of Sweet Whey-Derived Peptides in THP-1 Macrophages
Source: Molecules. 2025 Mar 11;30(6):1261. doi: 10.3390/molecules30061261 (PMC11944360; doi:10.3390/molecules30061261)
Supplement: Supplementary file 1 [file molecules-30-01261-s001.zip]

Archive with 3 entries (3 files):
- Figure S1.tif
- Figure S2.tif
- Supplementary figures.pdf
